# Supplementary material for: Unprecedented Diversity of Lactococcal Group 936 Bacteriophages Revealed by Amplicon Sequencing of the Portal Protein Gene
Source: Viruses. 2019 May 16;11(5):443. doi: 10.3390/v11050443 (PMC6563314; doi:10.3390/v11050443)
Supplement: Supplementary file 1 [file viruses-11-00443-s001.zip]

Archive with 4 entries (3 files):
- viruses-496482-proofread back suppl/
- viruses-496482-proofread back suppl/FigureS1.pdf
- viruses-496482-proofread back suppl/FigureS2.pdf
- viruses-496482-proofread back suppl/supplementary tables.pdf
